# Supplementary material for: Overexpression of Abiotic Stress-Responsive SsCor413-1 Gene Enhances Salt and Drought Tolerance in Sugarcane (Saccharum spp. Hybrid)
Source: Int J Mol Sci. 2025 Oct 10;26(20):9868. doi: 10.3390/ijms26209868 (PMC12563639; doi:10.3390/ijms26209868)
Supplement: Supplementary file 1 [file ijms-26-09868-s001.zip]

Archive with 1 entries (1 files):
- ijms-3863133-supplementary.pdf
